# Supplementary material for: Exploring Variation Between Artificial Grammar Learning Experiments: Outlining a Meta‐Analysis Approach
Source: Top Cogn Sci. 2019 Sep 8;12(3):875–93. doi: 10.1111/tops.12454 (PMC7496870; doi:10.1111/tops.12454)
Supplement: Supplementary file 1 — Data S1: List of studies included in the meta‐analysis. [file TOPS-12-875-s001.xlsx]

## Sheet: tops12454-sup-0001-Supplementar
Authors	year	Title	Journal	doi
Andrade J., Baddeley A.	2011	The contribution of phonological short-term memory to artificial grammar learning	Quarterly Journal of Experimental Psychology	10.1080/17470218.2010.533440
Arciuli J., von Koss Torkildsen J., Stevens D.J., Simpson I.C.	2014	Statistical learning under incidental versus intentional conditions	Frontiers in Psychology	10.3389/fpsyg.2014.00747
Batterink L.J., Reber P.J., Neville H.J., Paller K.A.	2015	ImpStatistical learning allowslicit and explicit contributions to statistical learning	Journal of Memory and Language	10.1016/j.jml.2015.04.004
CarriÑn R.E., Bly B.M.	2007	Event-related potential markers of expectation violation in an artificial grammar learning task	NeuroReport	10.1097/WNR.0b013e328011b8ae
Chang G.Y., Knowlton B.J.	2004	Visual feature learning in artificial grammar classification	Journal of Experimental Psychology: Learning Memory and Cognition	10.1037/0278-7393.30.3.714
Chen J., van Rossum D., ten Cate C.	2015	Artificial grammar learning in zebra finches and human adults: XYX versus XXY	Animal Cognition	10.1007/s10071-014-0786-4
Chiu M.-J., Liu K., Hsieh M.H., Hwu H.-G.	2005	Dual-modality impairment of implicit learning of letter-strings versus color-patterns in patients with schizophrenia	Behavioral and Brain Functions	10.1186/1744-9081-1-23
Comins J.A., Gentner T.Q.	2013	Perceptual categories enable pattern generalization in songbirds	Cognition	10.1016/j.cognition.2013.03.014
Conway C.M., Christiansen M.H.	2009	Seeing and hearing in space and time: Effects of modality and presentation rate on implicit statistical learning	European Journal of Cognitive Psychology	10.1080/09541440802097951
Conway C.M., Christiansen M.H.	2006	Statistical learning within and between modalities: Pitting abstract against stimulus-specific representations	Psychological Science	10.1111/j.1467-9280.2006.01801.x
Cope T.E., Wilson B., Robson H., Drinkall R., Dean L., Grube M., Jones P.S., Patterson K., Griffiths T.D., Rowe J.B., Petkov C.I.	2017	Artificial grammar learning in vascular and progressive non-fluent aphasias	Neuropsychologia	10.1016/j.neuropsychologia.2017.08.022
Eitam B., Schul Y., Hassin R.R.	2009	Goal relevance and artificial grammar learning	Quarterly Journal of Experimental Psychology	10.1080/17470210802479113
Eitam B., Shoval R., Glicksohn A., Cohen, Schul Y., Hassin R.R.	2013	Relevance-based selectivity: The case of implicit learning	Journal of Experimental Psychology: Human Perception and Performance	10.1037/a0033853
Endress A.D., Carden S., Versace E., Hauser M.D.	2010	The apes' edge: Positional learning in chimpanzees and humans	Animal Cognition	10.1007/s10071-009-0299-8
Endress A.D., Mehler J.	2009	Primitive computations in speech processing	Quarterly Journal of Experimental Psychology	10.1080/17470210902783646
Gomez R.L., Gerken L.	1999	Artificial grammar learning by 1-year-olds leads to specific and abstract knowledge	Cognition	10.1016/S0010-0277(99)00003-7
Goranskaya D., Kreitewolf J., Mueller J.L., Friederici A.D., Hartwigsen G.	2016	Fronto-parietal contributions to phonological processes in successful artificial grammar learning	Frontiers in Human Neuroscience	10.3389/fnhum.2016.00551
Grama I.C., Kerkhoff A., Wijnen F.	2016	Gleaning Structure from Sound: The Role of Prosodic Contrast in Learning Non-adjacent Dependencies	Journal of Psycholinguistic Research	10.1007/s10936-016-9412-8
Hall M.L., Eigsti I.-M., Bortfeld H., Lillo-Martin D.	2018	Auditory access, language access, and implicit sequence learning in deaf children	Developmental Science	10.1111/desc.12575
Ivanchei I.I., Moroshkina N.V.	2018	The effect of subjective awareness measures on performance in artificial grammar learning task	Consciousness and Cognition	10.1016/j.concog.2017.11.010
Kahta S., Schiff R.	2016	Implicit learning deficits among adults with developmental dyslexia	Annals of Dyslexia	10.1007/s11881-016-0121-7
Karpicke J.D., Pisoni D.B.	2004	Using immediate memory span to measure implicit learning	Memory and Cognition	10.3758/BF03196873
Kem_ny F., N_meth K.	2017	Stimulus dependence and cross-modal interference in sequence learning	Quarterly Journal of Experimental Psychology	10.1080/17470218.2016.1246579
LÑpez-RamÑn M.F., Urquijo S., Richard's M.M.	2008	Modificaciones del paradigma de gramàticas artificiales para ni_os	Revista Latinoamericana de Psicologia
Loui P.	2012	Learning and Liking of Melody and Harmony: Further Studies in Artificial Grammar Learning	Topics in Cognitive Science	10.1111/j.1756-8765.2012.01208.x
Milne A.E., Petkov C.I., Wilson B.	2018	Auditory and Visual Sequence Learning in Humans and Monkeys using an Artificial Grammar Learning Paradigm	Neuroscience	10.1016/j.neuroscience.2017.06.059
Mueller J.L., Bahlmann J., Friederici A.D.	2010	Learnability of embedded syntactic structures depends on prosodic cues	Cognitive Science	10.1111/j.1551-6709.2009.01093.x
Neger T.M., Rietveld T., Janse E.	2014	Relationship between perceptual learning in speech and statistical learning in younger and older adults	Frontiers in Human Neuroscience	10.3389/fnhum.2014.00628
Neiworth J.J., London J.M., Flynn M.J., Rupert D.D., Alldritt O., Hyde C.	2017	Artificial grammar learning in tamarins (Saguinus oedipus) in varying stimulus contexts	Journal of Comparative Psychology	10.1037/com0000066
Norman E., Price M.C., Jones E.	2011	Measuring strategic control in artificial grammar learning	Consciousness and Cognition	10.1016/j.concog.2011.07.008
Onnis L., Waterfall H.R., Edelman S.	2008	Learn locally, act globally: Learning language from variation set cues	Cognition	10.1016/j.cognition.2008.10.004
Opitz B., Ferdin N.K., Mecklinger A.	2011	Timing matters: The impact of immediate and delayed feedback on artificial language learning	Frontiers in Human Neuroscience	10.3389/fnhum.2011.00008
Orgs G., Hagura N., Haggard P.	2013	Learning to like it: Aesthetic perception of bodies, movements and choreographic structure	Consciousness and Cognition	10.1016/j.concog.2013.03.010
Pavlidou E.V., Williams J.M.	2014	Implicit learning and reading: Insights from typical children and children with developmental dyslexia using the artificial grammar learning (AGL) paradigm	Research in Developmental Disabilities	10.1016/j.ridd.2014.03.040
Poletiek F.H., Wolters G.	2009	What is learned about fragments in artificial grammar learning? A transitional probabilities approach	Quarterly Journal of Experimental Psychology	10.1080/17470210802511188
Pothos E.M., Kirk J.	2004	Investigating learning deficits associated with dyslexia	Dyslexia	10.1002/dys.266
Qiao F., Sun F., Li F., Ling X., Zheng L., Li L., Guo X., Dienes Z.	2018	Tonal Symmetry Induces Fluency and Sense of Well-Formedness	Frontiers in Psychology	10.3389/fpsyg.2018.00165
Ravignani A., Westphal-Fitch G., Aust U., Schlumpp M.M., Fitch W.T.	2015	More than one way to see it: Individual heuristics in avian visual computation	Cognition	10.1016/j.cognition.2015.05.021
Reber P.J., Squire L.R.	1999	Intact learning of artificial grammars and intact category learning by patients with Parkinson's disease	Behavioral Neuroscience	10.1037/0735-7044.113.2.235
Rohrmeier M., Rebuschat P., Cross I.	2011	Incidental and online learning of melodic structure	Consciousness and Cognition	10.1016/j.concog.2010.07.004
Schuchard J., Thompson C.K.	2017	Sequential learning in individuals with agrammatic aphasia: evidence from artificial grammar learning	Journal of Cognitive Psychology	10.1080/20445911.2017.1293065
Scott R.B., Dienes Z.	2010	Knowledge applied to new domains: The unconscious succeeds where the conscious fails	Consciousness and Cognition	10.1016/j.concog.2009.11.009
Selchenkova T., François C., Sch_n D., Corneyllie A., Perrin F., Tillmann B.	2014	Metrical presentation boosts implicit learning of artificial grammar	PLoS ONE	10.1371/journal.pone.0112233
Silva S., Folia V., Inàcio F., Castro S.L., Petersson K.M.	2018	Modality effects in implicit artificial grammar learning: An EEG study	Brain Research	10.1016/j.brainres.2018.02.020
Skosnik P.D., Mirza F., Gitelman D.R., Parrish T.B., Mesulam M.-M., Reber P.J.	2002	Neural correlates of artificial grammar learning	NeuroImage	10.1006/nimg.2002.1291
Spierings M.J., Cate C.	2016	Budgerigars and zebra finches differ in how they generalize in an artificial grammar learning experiment	Proceedings of the National Academy of Sciences of the United States of America	10.1073/pnas.1600483113
Stobbe N., Westphal-Fitch G., Aust U., Tecumseh Fitch W.	2012	Visual artificial grammar learning: Comparative research on humans, kea (Nestor notabilis) and pigeons (Columba livia)	Philosophical Transactions of the Royal Society B: Biological Sciences	10.1098/rstb.2012.0096
Tanaka D., Kiyokawa S., Yamada A., Dienes Z., Shigemasu K.	2008	Role of selective attention in artificial grammar learning	Psychonomic Bulletin and Review	10.3758/PBR.15.6.1154
Topolinski S., Strack F.	2009	The Architecture of Intuition: Fluency and Affect Determine Intuitive Judgments of Semantic and Visual Coherence and Judgments of Grammaticality in Artificial Grammar Learning	Journal of Experimental Psychology: General	10.1037/a0014678
van Heijningen C.A.A., Chen J., van Laatum I., van der Hulst B., ten Cate C.	2013	Rule learning by zebra finches in an artificial grammar learning task: Which rule?	Animal Cognition	10.1007/s10071-012-0559-x
Westphal-Fitch G., Giustolisi B., Cecchetto C., Martin J.S., Fitch W.T.	2018	Artificial grammar learning capabilities in an abstract visual task match requirements for linguistic syntax	Frontiers in Psychology	10.3389/fpsyg.2018.01210
Wilson B., Slater H., Kikuchi Y., Milne A.E., Marslen-Wilson W.D., Smith K., Petkov C.I.	2013	Auditory artificial grammar learning in Macaque and Marmoset monkeys	Journal of Neuroscience	10.1523/JNEUROSCI.2414-13.2013
Wilson B., Smith K., Petkov C.I.	2015	Mixed-complexity artificial grammar learning in humans and macaque monkeys: Evaluating learning strategies	European Journal of Neuroscience	10.1111/ejn.12834
Witt A., Vinter A.	2012	Artificial grammar learning in children: Abstraction of rules or sensitivity to perceptual features?	Psychological Research	10.1007/s00426-011-0328-5
Witt K., NÙhsman A., Deuschl G.	2002	Intact artificial grammar learning in patients with cerebellar degeneration and advanced Parkinson's disease	Neuropsychologia	10.1016/S0028-3932(02)00027-1
Zimmerer V.C., Cowell P.E., Varley R.A.	2011	Individual behavior in learning of an artificial grammar	Memory and Cognition	10.3758/s13421-010-0039-y
Zimmerer V.C., Cowell P.E., Varley R.A.	2014	Artificial grammar learning in individuals with severe aphasia	Neuropsychologia	10.1016/j.neuropsychologia.2013.10.014
Legend:
Authors = Paper Authors; year = Year of publication; Title = Paper title; Journal = Journal article was published in; doi = doi
