# Supplementary material for: Exploring Variation Between Artificial Grammar Learning Experiments: Outlining a Meta‐Analysis Approach
Source: Top Cogn Sci. 2019 Sep 8;12(3):875–93. doi: 10.1111/tops.12454 (PMC7496870; doi:10.1111/tops.12454)
Supplement: Supplementary file 2 — Data S2: Meta‐analytical data [file TOPS-12-875-s002.xlsx]

## Sheet: Sheet1
author	year	Experiment	Class	StimClass	testResponse	ResponseType	Training_length	n_cat_in_lang	n_vocab_items	repetition	Adjacency	NonAdjacency	Sample_size	hedges_g	variance_hedges_g	95_CI_LowerLimit	95_CI_Upper_Limit
Qiao et al.	2018	2	Human	Auditory	YesNoJudgment	reflection	144	2	4	0	0	1	24	0.618901	0.0469447	0.600119	0.637683
Silva et al.	2018	1	Human	Visual	YesNoJudgment	reflection	500	5	5	0	1	0	22	1.72627	0.109955	1.68032	1.77221
Goranskaya et al.	2016	1	Human	Auditory	YesNoJudgment	reflection	384	2	12	1	0	1	61	1.54574	0.0355689	1.53681	1.55466
Milne et al.	2018	1	Primate	Visual	Looking time	processing	1440	5	5	1	1	1	2	0	0	0	0
Milne et al.	2018	1	Primate	Auditory	Looking time	processing	1360	5	5	1	1	1	2	0	0	0	0
Milne et al.	2018	1	Human	Visual	YesNoJudgment	reflection	48	5	5	1	1	1	19	0.886735	0.0689699	0.855723	0.917748
Milne et al.	2018	1	Human	Auditory	YesNoJudgment	reflection	48	5	5	1	1	1	19	1.15716	0.0835154	1.11961	1.19472
Milne et al.	2018	1	Primate	Visual	Looking time	processing	1440	5	5	1	1	1	2	0	0	0	0
Milne et al.	2018	1	Primate	Auditory	Looking time	processing	1360	5	5	1	1	1	2	0	0	0	0
Milne et al.	2018	1	Human	Visual	YesNoJudgment	reflection	48	5	5	1	1	1	19	0.276683	0.0502924	0.254069	0.299297
Milne et al.	2018	1	Human	Auditory	YesNoJudgment	reflection	48	5	5	1	1	1	19	0.39285	0.0523392	0.369316	0.416385
Selchenkova et al.	2014	1	Human	Auditory	YesNoJudgment	reflection	140	5	5	0	1	0	26	0.916035	0.0523028	0.895931	0.93614
Neger et al.	2014	1	Human	Visual	SRT	processing	128	6	6	0	1	0	59	0.20501	0.016868	0.200705	0.209314
Schuchard & Thompson	2017	1	Human	Auditory	YesNoJudgment	reflection	1200	5	10	1	1	0	12	1.68328	0.19017	1.57568	1.79088
Batterink et al.	2015	1	Human	Auditory	2AFC	reflection	1800	6	6	1	1	1	24	2.8044	0.202811	2.72325	2.88554
Loui	2012	1	Human	Auditory	2AFC	reflection	400	6	6	0	1	0	24	0.29011	0.0407181	0.273819	0.306401
Loui	2012	1	Human	Auditory	2AFC	reflection	400	6	6	0	1	0	24	0.855377	0.0542078	0.83369	0.877065
Rohrmeier, Reubschat, & Cross	2011	1	Human	Auditory	2AFC	reflection	74.8	12	12	0	1	0	22	2.78082	0.217977	2.68973	2.8719
Kemeny & Nemeth	2017	1	Human	Auditory and Visual	SRT	processing	120	4	4	1	1	0	95	0.742457	0.0132598	0.73979	0.745123
Cope et al	2017	1	Human	Auditory	YesNoJudgment	reflection	101	4	8	0	1	1	11	0.222592	0.0797131	0.175484	0.269699
Cope et al	2017	1	Human	Auditory	YesNoJudgment	reflection	101	4	8	0	1	1	11	0.107906	0.0779903	0.0618164	0.153995
Luckács & Kemeny	2014	1	Human	Auditory	2AFC	reflection	116	5	16	0	1	0	37	0	0	0	0
Luckács & Kemeny	2014	1	Human	Visual	SRT	processing	720	4	4	1	1	0	37	0	0	0	0
Andrade & Baddeley	2011	1	Human	Auditory	2AFC	reflection	60	5	5	0	1	0	24	1.62678	0.0940986	1.58914	1.66443
Karpicke & Pisoni	2004	1	Human	Auditory and Visual	Sequence production	processing	28	4	4	0	1	0	40	0.82275	0.0325031	0.812677	0.832823
Karpicke & Pisoni	2004	1	Human	Auditory	Sequence production	processing	28	4	4	0	1	0	40	0.592912	0.0284359	0.5841	0.601725
Karpicke & Pisoni	2004	1	Human	Visual	Sequence production	processing	28	4	4	0	1	0	40	0.363589	0.0256941	0.355626	0.371552
Karpicke & Pisoni	2004	1	Human	Auditory and Visual	Sequence production	processing	28	4	4	0	1	0	120	0.583427	0.00964668	0.581701	0.585153
Carrion & Bly	2007	1	Human	Auditory	YesNoJudgment	reflection	21	5	5	1	1	0	16	2.0739	0.190713	1.98045	2.16735
Onnis, Waterfall, & Edelman	2008	2	Human	Auditory	2AFC	reflection	365	3	10	1	1	0	15	1.55013	0.139689	1.47944	1.62082
Onnis, Waterfall, & Edelman	2008	2	Human	Auditory	2AFC	reflection	365	3	10	1	1	0	14	0.776001	0.0847787	0.731591	0.820411
Endress & Mehler	2009	1a	Human	Auditory	2AFC	reflection	190	5	17	0	0	1	14	1.31765	0.125279	1.25202	1.38327
Endress & Mehler	2009	1b	Human	Auditory	2AFC	reflection	190	5	17	0	0	1	14	0.141176	0.0639842	0.10766	0.174693
Endress & Mehler	2009	2	Human	Auditory	2AFC	reflection	380	5	17	0	0	1	14	1.03529	0.101552	0.982098	1.08849
Endress & Mehler	2009	3	Human	Auditory	2AFC	reflection	380	5	17	0	0	1	14	1.03529	0.101552	0.982098	1.08849
Conway & Christiansen	2009	1	Human	Auditory	YesNoJudgment	reflection	72	5	5	0	1	0	12	1.45456	0.160268	1.36388	1.54524
Conway & Christiansen	2009	1	Human	Auditory	YesNoJudgment	reflection	72	5	5	0	1	0	12	1.67348	0.1888	1.56666	1.7803
Conway & Christiansen	2009	1	Human	Visual	YesNoJudgment	reflection	72	5	5	0	1	0	12	0.86879	0.103561	0.810195	0.927385
Conway & Christiansen	2009	1	Human	Visual	YesNoJudgment	reflection	72	5	5	0	1	0	12	0.238698	0.0744851	0.196554	0.280842
Conway & Christiansen	2009	1	Human	Visual	YesNoJudgment	reflection	72	5	5	0	1	0	12	0.91479	0.106979	0.85426	0.975319
Conway & Christiansen	2009	1	Human	Visual	YesNoJudgment	reflection	72	5	5	0	1	0	12	0.884201	0.104687	0.824969	0.943433
Endress et al.	2010	1	Primate	Auditory	Head-turn	processing	16.6	3	3	0	1	1	15	0.495418	0.0677736	0.46112	0.529716
Endress et al.	2010	1	Primate	Auditory	Head-turn	processing	16.6	3	3	0	1	1	15	0.0818764	0.0598157	0.0516054	0.112147
Endress et al.	2010	2a	Human	Auditory	YesNoJudgment	reflection	16.6	3	3	0	1	1	30	0.803673	0.0423817	0.788507	0.818839
Endress et al.	2010	2b	Human	Auditory	YesNoJudgment	reflection	16.6	3	3	0	1	1	30	0.515395	0.0360441	0.502497	0.528293
Endress et al.	2010	2a	Human	Auditory	YesNoJudgment	reflection	16.6	3	3	0	1	1	30	1.07101	0.0507347	1.05286	1.08917
Endress et al.	2010	2b	Human	Auditory	YesNoJudgment	reflection	16.6	3	3	0	1	1	30	0.136445	0.0319272	0.12502	0.14787
Endress et al.	2010	2b	Human	Auditory	YesNoJudgment	reflection	64	3	3	0	1	1	30	0.749037	0.0409678	0.734376	0.763697
Endress et al.	2010	2b	Human	Auditory	YesNoJudgment	reflection	64	3	3	0	1	1	30	0.196243	0.0322587	0.1847	0.207787
Zimmerer, Cowell, & Varley	2011	1	Human	Auditory	YesNoJudgment	reflection	72	2	16	0	0	1	20	1.52811	0.104458	1.48233	1.57389
Zimmerer, Cowell, & Varley	2014	1	Human	Visual	YesNoJudgment	reflection	72	2	16	0	0	1	10	2.2442	0.335413	2.03631	2.45209
Gomez & Gerken	1999	1	Human Child	Auditory	Head-turn	processing	17.8378	5	5	0	1	0	16	1.38711	0.116433	1.33006	1.44416
Gomez & Gerken	1999	2	Human Child	Auditory	Head-turn	processing	17.8378	5	5	0	1	0	16	1.30711	0.109698	1.25336	1.36087
Gomez & Gerken	1999	3	Human Child	Auditory	Head-turn	processing	17.8378	5	5	0	1	0	16	1.60576	0.136882	1.53868	1.67283
Gomez & Gerken	1999	4	Human Child	Auditory	Head-turn	processing	17.8378	5	5	0	1	0	16	1.0316	0.0895621	0.987718	1.07549
Neiworth et al.	2017	1	Primate	Auditory	Head-turn	processing	40	3	22	0	1	0	15	0.82511	0.0822858	0.783467	0.866752
Neiworth et al.	2017	1	Primate	Auditory	Head-turn	processing	40	3	7	0	1	0	13	0.638732	0.083108	0.593554	0.68391
Wilson et al.	2015	1	Primate	Auditory	Looking time	processing	288	5	5	1	1	1	2	0	0	0	0
Wilson et al.	2015	1	Primate	Auditory	Looking time	processing	288	5	5	1	1	1	2	0	0	0	0
Wilson et al.	2015	1	Human	Auditory	YesNoJudgment	reflection	288	5	5	1	1	1	33	2.51661	0.124848	2.47402	2.55921
Wilson et al.	2015	1	Human	Auditory	YesNoJudgment	reflection	288	5	5	1	1	1	33	0.668721	0.0356639	0.656553	0.680889
Chen et al.	2015	1a	Bird	Auditory	go/no-go	reflection	3397.2	6	6	0	0	1	6	0.410611	0.13224	0.304796	0.516425
Chen et al.	2015	1a	Bird	Auditory	go/no-go	reflection	3397.2	6	6	0	0	1	6	0.0941474	0.118929	-0.00101554	0.18931
Chen et al.	2015	1a	Bird	Auditory	go/no-go	reflection	3397.2	6	6	0	0	1	6	0.0314105	0.118272	-0.0632271	0.126048
Chen et al.	2015	1b	Bird	Auditory	go/no-go	reflection	10494	6	6	0	0	1	8	0	0.0987654	-0.068441	0.068441
Chen et al.	2015	1b	Bird	Auditory	go/no-go	reflection	10494	6	6	0	0	1	8	0.0394667	0.0988628	-0.0290417	0.107975
Chen et al.	2015	1b	Bird	Auditory	go/no-go	reflection	10494	6	6	0	0	1	8	1.10187	0.174647	0.980842	1.22289
Chen et al.	2015	2a	Human	Auditory	go/no-go	reflection	74	6	6	0	0	1	26	1.11069	0.0598896	1.08767	1.13371
Chen et al.	2015	2b	Human	Auditory	go/no-go	reflection	89	6	6	0	0	1	26	2.27927	0.136071	2.22697	2.33158
Chen et al.	2015	2b	Human	Auditory	go/no-go	reflection	89	6	6	0	0	1	26	1.77241	0.0965783	1.73529	1.80954
van Heijningen et al.	2013	1	Bird	Auditory	go/no-go	reflection	24975	2	2	0	0	1	10	-0.756916	0.112238	-0.826482	-0.68735
van Heijningen et al.	2013	1	Bird	Auditory	go/no-go	reflection	24975	2	2	0	0	1	10	-2.23229	0.332749	-2.43853	-2.02605
van Heijningen et al.	2013	1	Bird	Auditory	go/no-go	reflection	24975	2	2	0	1	0	10	0.902413	0.124309	0.825365	0.97946
van Heijningen et al.	2013	1	Bird	Auditory	go/no-go	reflection	24975	2	2	0	0	1	10	-10.3734	5.46393	-13.7599	-6.98679
Comins & Gentner	2013	1	Bird	Auditory	go/no-go	reflection	14200	2	16	0	1	1	4	0.840776	0.220595	0.624594	1.05696
Comins & Gentner	2013	1	Bird	Auditory	go/no-go	reflection	22700	2	16	0	1	1	4	0.155589	0.135257	0.0230367	0.288141
Mueller et al	2010	1	Human	Auditory	2AFC	reflection	384	2	8	1	0	1	80	0.883167	0.0171379	0.879411	0.886922
Wilson et al.	2013	1	Primate	Auditory	Head-turn	processing	1170	5	5	0	1	1	13	1.40702	0.143559	1.32898	1.48506
Wilson et al.	2013	1	Primate	Auditory	Head-turn	processing	1170	5	5	0	1	1	4	-0.132035	0.134411	-0.263757	-0.000312781
Wilson et al.	2013	1	Primate	Auditory	Looking time	processing	1170	5	5	0	1	1	13	0.910415	0.0992956	0.856437	0.964393
Wilson et al.	2013	1	Primate	Auditory	Looking time	processing	1170	5	5	0	1	1	4	1.21271	0.316064	0.902964	1.52245
Hall et al	2018	1	Human Child	Visual	Sequence production	processing	16	6	6	1	1	0	35	-0.0200263	0.0273214	-0.0290779	-0.0109747
Westphal-Fitch G., Giustolisi B., Cecchetto C., Martin J.S., Fitch W.T.	2018	1	Human	Visual	YesNoJudgment	reflection	20	2	24	0	1	1	19	4.75656	0.643668	4.46713	5.04599
Westphal-Fitch G., Giustolisi B., Cecchetto C., Martin J.S., Fitch W.T.	2018	1	Human	Visual	YesNoJudgment	reflection	20	2	24	0	0	1	19	3.82821	0.433942	3.63309	4.02334
Westphal-Fitch G., Giustolisi B., Cecchetto C., Martin J.S., Fitch W.T.	2018	1	Human	Visual	YesNoJudgment	reflection	20	2	24	0	0	1	19	3.34969	0.343552	3.19521	3.50417
Ivanchei Moroshkina	2018	1	Human	Visual	YesNoJudgment	reflection	30	5	5	0	1	0	84	1.94217	0.0341425	1.93487	1.94947
Ivanchei Moroshkina	2018	2	Human	Visual	YesNoJudgment	reflection	30	4	4	0	1	0	76	0.975076	0.0191503	0.970771	0.979382
Grama	2016	1	Human	Auditory	YesNoJudgment	reflection	324	3	24	0	0	1	148	0.264638	0.00692447	0.263522	0.265753
Grama	2016	2	Human	Auditory	YesNoJudgment	reflection	324	3	24	0	0	1	47	0.19965	0.0210088	0.193644	0.205656
Ravignani	2015	1	Bird	Visual	2AFC	reflection	720	2	24	0	1	0	5	6.8128	4.76942	2.63222	10.9934
Ravignani	2015	1	Bird	Visual	2AFC	reflection	960	2	24	0	1	0	5	2.36	0.68496	1.75961	2.96039
Ravignani	2015	1	Bird	Visual	2AFC	reflection	720	2	24	0	1	1	5	13.688	18.8641	-2.84714	30.2231
Ravignani	2015	1	Bird	Visual	2AFC	reflection	960	2	24	0	1	1	5	0.6872	0.175224	0.533609	0.840791
Arciuli	2014	1	Human	Visual	2AFC	reflection	288	4	12	1	1	0	21	0.731139	0.0567988	0.706846	0.755432
Eitam	2013	1	Human	Visual	YesNoJudgment	reflection	96	11	11	0	1	0	80	0.56259	0.0142412	0.55947	0.565711
Eitam	2013	2	Human	Visual	YesNoJudgment	reflection	96	11	11	0	1	0	32	0.619512	0.035741	0.607129	0.631896
Orgs	2013	1	Human	Visual	scalejudgment	reflection	32	4	8	1	0	1	20	0.48864	0.0520492	0.465828	0.511452
Orgs	2013	1	Human	Visual	scalejudgment	reflection	32	4	8	1	1	0	20	-0.12096	0.0464458	-0.141316	-0.100604
Stobbe	2012	1	Human	Visual	2AFC	reflection	30	2	24	0	1	0	10	0.521143	0.0971713	0.460915	0.58137
Stobbe	2012	1	Human	Visual	2AFC	reflection	30	2	24	0	0	1	10	2.07909	0.299722	1.89332	2.26486
Stobbe	2012	1	Bird	Visual	2AFC	reflection	720	2	24	0	1	0	5	0.512	0.154214	0.376825	0.647175
Stobbe	2012	1	Bird	Visual	2AFC	reflection	720	2	24	0	0	1	5	3.3656	1.26073	2.26052	4.47068
Stobbe	2012	1	Bird	Visual	2AFC	reflection	960	2	24	0	1	0	4	0.096	0.133383	-0.0347157	0.226716
Stobbe	2012	1	Bird	Visual	2AFC	reflection	960	2	24	0	0	1	2	0	0	0	0
Witt	2012	1	Human Child	Visual	Sequence production	processing	40	2	5	0	0	1	40	0.253987	0.024848	0.246287	0.261688
Witt	2012	1	Human Child	Visual	Sequence production	processing	40	2	5	0	1	0	40	0.253006	0.0248418	0.245308	0.260705
Norman	2011	1	Human	Visual	3AFC	reflection	64	6	6	0	1	0	40	0.728619	0.0306777	0.719112	0.738126
opitz	2011	1	Human	Visual	ratingscale	reflection	300	5	12	0	1	1	45	2.38736	0.0847945	2.36258	2.41214
scott	2010	1	Human	Auditory and Visual	YesNoJudgment	reflection	48	5	5	0	1	1	90	0.39662	0.011798	0.394182	0.399057
eitam	2009	1	Human	Visual	YesNoJudgment	reflection	96	11	11	0	1	0	48	0.725176	0.0256482	0.717921	0.732432
eitam	2009	2	Human	Visual	YesNoJudgment	reflection	96	11	11	0	1	0	16	0.966237	0.0854811	0.924352	1.00812
topolinski	2009	11	Human	Visual	YesNoJudgment	reflection	48	5	5	0	1	1	30	0.786922	0.0419377	0.771915	0.801929
poletiek	2009	1	Human	Visual	estimatefrequencies	reflection	32	5	5	0	1	0	40	0.304	0.0251968	0.296191	0.311809
tanaka	2008	1	Human	Visual	2AFC	reflection	108	11	11	0	1	1	40	0.496206	0.0271194	0.487802	0.504611
lopezramon	2008	1	Human Child	Visual	YesNoJudgment	reflection	16	5	5	0	1	1	50	0.949169	0.0283986	0.941298	0.957041
lopezramon	2008	1	Human Child	Visual	YesNoJudgment	reflection	16	5	5	0	1	1	50	0.816246	0.0260519	0.809025	0.823467
conway	2006	1	Human	Visual	YesNoJudgment	reflection	54	5	5	0	1	1	10	0.798171	0.115446	0.726617	0.869725
conway	2007	1	Human	Auditory	YesNoJudgment	reflection	54	5	5	0	1	1	10	1.26629	0.163766	1.16478	1.36779
conway	2008	1	Human	Visual	YesNoJudgment	reflection	54	5	5	0	1	1	10	0.734171	0.110542	0.665657	0.802686
conway	2009	1	Human	Auditory	YesNoJudgment	reflection	54	5	5	0	1	1	10	0.994743	0.133068	0.912267	1.07722
conway	2009	2	Human	Visual	YesNoJudgment	reflection	54	5	5	0	1	1	10	0.858514	0.120444	0.783862	0.933166
conway	2009	2	Human	Visual	YesNoJudgment	reflection	54	5	5	0	1	1	10	0.667429	0.105865	0.601813	0.733044
conway	2009	2	Human	Visual	YesNoJudgment	reflection	54	5	5	0	1	1	10	1.80663	0.246787	1.65367	1.95959
conway	2009	2	Human	Auditory	YesNoJudgment	reflection	54	5	5	0	1	1	10	1.2288	0.159089	1.1302	1.3274
conway	2009	2	Human	Auditory	YesNoJudgment	reflection	54	5	5	0	1	1	10	0.746057	0.111422	0.676997	0.815117
conway	2009	2	Human	Auditory	YesNoJudgment	reflection	54	5	5	0	1	1	10	0.676571	0.106479	0.610575	0.742568
conway	2009	3	Human	Visual	YesNoJudgment	reflection	54	5	5	0	1	1	10	0.746057	0.111422	0.676997	0.815117
conway	2009	3	Human	Visual	YesNoJudgment	reflection	54	5	5	0	1	1	10	0.477257	0.0949806	0.418388	0.536127
conway	2009	3	Human	Visual	YesNoJudgment	reflection	54	5	5	0	1	1	10	0.853029	0.119975	0.778667	0.92739
conway	2009	3	Human	Auditory	YesNoJudgment	reflection	54	5	5	0	1	1	10	0.430629	0.0928639	0.373071	0.488186
conway	2009	3	Human	Auditory	YesNoJudgment	reflection	54	5	5	0	1	1	10	1.87063	0.258554	1.71037	2.03088
conway	2009	3	Human	Auditory	YesNoJudgment	reflection	54	5	5	0	1	1	10	1.09623	0.143678	1.00718	1.18528
chang	2004	1	Human	Visual	YesNoJudgment	reflection	46	4	4	0	1	1	60	0.903319	0.0230437	0.897488	0.90915
chang	2004	2	Human	Visual	YesNoJudgment	reflection	46	4	4	0	1	1	67	1.47498	0.0308224	1.4676	1.48236
skosnik	2002	1	Human	Visual	YesNoJudgment	reflection	50	6	6	0	1	1	23	0.769517	0.0534044	0.747691	0.791343
kahta	2016	1	Human	Visual	YesNoJudgment	reflection	20	5	5	0	1	1	14	3.11812	0.41051	2.90308	3.33316
kahta	2016	2	Human	Visual	YesNoJudgment	reflection	20	5	5	0	1	1	9	1.53548	0.22163	1.39069	1.68028
pavlidou	2014	1	Human Child	Visual	YesNoJudgment	reflection	8	4	4	0	1	1	16	0.839051	0.0783059	0.800681	0.877421
pavlidou	2014	2	Human Child	Visual	YesNoJudgment	reflection	8	4	4	0	1	1	16	0.528678	0.06504	0.496808	0.560548
zimmerer	2014	1	Human	Visual	YesNoJudgment	reflection	72	2	16	0	0	1	10	7.09677	2.6018	5.48416	8.70939
chiu	2005	1	Human	Visual	YesNoJudgment	reflection	21	5	5	0	1	1	27	1.97573	0.107198	1.93529	2.01616
chiu	2005	1	Human	Visual	YesNoJudgment	reflection	21	5	5	0	1	1	27	1.64175	0.0848246	1.60975	1.67374
pothos	2004	1	Human	Visual	YesNoJudgment	reflection	23	5	5	0	1	1	71	-0.140473	0.0139222	-0.143712	-0.137235
pothos	2004	1	Human	Visual	YesNoJudgment	reflection	23	5	5	0	1	1	73	0.497742	0.0151106	0.494276	0.501209
witt	2002	1	Human	Visual	YesNoJudgment	reflection	23	4	4	0	1	1	15	5.79185	1.17778	5.19582	6.38789
reber	1999	1	Human	Visual	YesNoJudgment	reflection	23	4	4	0	1	1	13	6.29855	1.59325	5.43245	7.16466
reber	1999	1	Human	Visual	YesNoJudgment	reflection	23	4	4	0	1	1	13	7.72153	2.36057	6.43831	9.00475
Spierings & ten Cate	2016	1	Bird	Auditory	go/no-go	reflection	13850	3	3	1	0	1	16	4.68644	0.742641	4.32255	5.05033
Spierings & ten Cate	2016	1	Bird	Auditory	go/no-go	reflection	13850	3	3	0	0	1	16	0.319613	0.0594979	0.290459	0.348767
Spierings & ten Cate	2016	1	Bird	Auditory	go/no-go	reflection	13850	3	3	0	0	1	16	0.0652542	0.0564387	0.0375993	0.0929092
Spierings & ten Cate	2016	1	Bird	Auditory	go/no-go	reflection	13850	3	3	0	0	1	16	-0.474576	0.0633439	-0.505615	-0.443538
Spierings & ten Cate	2016	1	Bird	Auditory	go/no-go	reflection	13850	3	3	0	0	1	16	-0.672858	0.0704537	-0.70738	-0.638336
Spierings & ten Cate	2016	1	Bird	Auditory	go/no-go	reflection	13850	3	3	0	0	1	16	-1.41213	0.118621	-1.47025	-1.354
Spierings & ten Cate	2016	1	Bird	Auditory	go/no-go	reflection	13850	3	3	1	0	1	16	3.67797	0.479038	3.44324	3.91269
Spierings & ten Cate	2016	1	Bird	Auditory	go/no-go	reflection	13850	3	3	0	0	1	16	0.118644	0.0567455	0.0908387	0.146449
Spierings & ten Cate	2016	1	Bird	Auditory	go/no-go	reflection	13850	3	3	0	0	1	16	-0.100974	0.0566243	-0.12872	-0.0732278
Spierings & ten Cate	2016	1	Bird	Auditory	go/no-go	reflection	13850	3	3	0	0	1	16	-0.516102	0.0646294	-0.54777	-0.484433
Spierings & ten Cate	2016	1	Bird	Auditory	go/no-go	reflection	13850	3	3	0	0	1	16	-1.70056	0.146678	-1.77244	-1.62869
Spierings & ten Cate	2016	1	Bird	Auditory	go/no-go	reflection	13850	3	3	0	0	1	16	-1.20952	0.102023	-1.25951	-1.15953
Spierings & ten Cate	2016	1	Bird	Auditory	go/no-go	reflection	7816	3	3	1	0	1	8	8.13905	4.23902	5.20155	11.0765
Spierings & ten Cate	2016	1	Bird	Auditory	go/no-go	reflection	7816	3	3	0	0	1	8	0.164163	0.10045	0.0945552	0.233771
Spierings & ten Cate	2016	1	Bird	Auditory	go/no-go	reflection	7816	3	3	0	0	1	8	-0.132764	0.0998671	-0.201968	-0.0635593
Spierings & ten Cate	2016	1	Bird	Auditory	go/no-go	reflection	7816	3	3	0	0	1	8	0.391918	0.108365	0.316825	0.467012
Spierings & ten Cate	2016	1	Bird	Auditory	go/no-go	reflection	7816	3	3	0	0	1	8	-0.889659	0.148234	-0.99238	-0.786939
Spierings & ten Cate	2016	1	Bird	Auditory	go/no-go	reflection	7816	3	3	0	0	1	8	-3.15258	0.71994	-3.65148	-2.65369
Legend:
author = Authors/First author; year = year of publication; Experiment = expierment from which the data point was taken; Class = population tested; StimClass = testing modality; testResponse = experimental task; ResponseType = reflection vs. processing-based response task; Training_length = number of training trials; n_cat_in_lang =
number of unique vocabulary items; repetition = whether training sequences were repeated at test, 1 = yes, 0 = no; Adjacency = whether the language contained adjacent dependencies, 1 = yes, 0 = no; NonAdjacency = whether the language contained non-adjacent dependencies, 1 = yes, 0 = no; Sample_size = number of participants;
hedges_g = effect_size; variance_hedges_g = variance of g; 95_CI_Lower_Limit = Lower bound of 95% CI; 95_CI_Upper = Upper bound of 95% CI
